# Supplementary material for: A SpoIID Homolog Cleaves Glycan Strands at the Chlamydial Division Septum
Source: mBio. 2019 Jul 16;10(4):e01128-19. doi: 10.1128/mBio.01128-19 (PMC6635528; doi:10.1128/mBio.01128-19)
Supplement: TABLE S1 [file mBio.01128-19-st001.xlsx]

## Sheet: Feuil1
Name	Annotation	Accession Number	MW	peptides nr	Conservation in Chlamydiales
EF-Tu	EF-Tu	D6YUZ2_WADCW	43 kDa	24	Yes
Hypothetical protein	wcw_1942	D6YT80_WADCW	17 kDa	15	No
Tsf	Elongation factor TS tsf	D6YT74_WADCW	31 kDa	10	Yes
RodZ	RodZ	D6YVG1_WADCW	15 kDa	9	Yes
Ndk1	nucleoside diphosphate kinase ndk1	D6YS47_WADCW	16 kDa	5	No
Rbp	RNA binding protein rbp	D6YVC1_WADCW	10 kDa	4	Yes
OmpA3	ompA3	D6YTH9_WADCW	40 kDa	4	No
Conserved hypothetical protein	wcw_1541	D6YS45_WADCW	37 kDa	4	Yes
Conserved hypothetical protein	UPF0109 protein wcw_1554	D6YS57_WADCW	10 kDa	4	Yes
FabG	3-oxoacyl-[acyl-carrier-protein] reductase protein FabG	D6YWN3_WADCW	27 kDa	4	Yes
ClpP3	ATP-dependent Clp protease proteolytic subunit clpP3	D6YS98_WADCW	24 kDa	4	Yes
HtrA3	DO serine protease htrA3	D6YUJ3_WADCW	52 kDa	3	Yes
Hpf	wcw_1585	D6YS88_WADCW	25 kDa	3	Yes
hypothetical protein	wcw_0380	D6YUE1_WADCW	13 kDa	3	No
Conserved hypothetical protein	wcw_0501	D6YUR1_WADCW	47 kDa	3	Yes
GapA	Glyceraldehyde-3-P dehydrogenase gapA	D6YRY3_WADCW	37 kDa	3	Yes
SecDF	Putative bifunctional preprotein translocase subunit SecD/SecF secDF	D6YSH9_WADCW	170 kDa	3	Yes
Hypothetical protein	wcw_0969	D6YW18_WADCW	18 kDa	3	Yes
AhpC	Thiolredoxin peroxidase ahpC	D6YT03_WADCW	22 kDa	3	Yes
SecY	Protein translocase subunit SecY	D6YRY8_WADCW	51 kDa	3	Yes
SodM	Superoxide dismutase sodM	D6YU13_WADCW	23 kDa	3	Yes
PdxS	Pyridoxal biosynthesis lyase PdxS	D6YSK1_WADCW	32 kDa	3	Chlamydia-related specific
Conserved hypothetical protein	wcw_0967	D6YW16_WADCW	31 kDa	2	Yes
Lgt	Prolipoprotein diacylglyceryl transferase lgt	D6YW52_WADCW	43 kDa	2	Yes
Hypothetical protein	wcw_0680	D6YV86_WADCW	40 kDa	2	No
Hypothetical protein	wcw_1104	D6YWF0_WADCW	56 kDa	2	No
Tal	Transaldolase tal	D6YV03_WADCW	35 kDa	2	Yes
MenB	Naphthoate synthase menB	D6YW75_WADCW	31 kDa	2	Chlamydia-related specific
Ndk	Nucleoside diphosphate kinase ndk	D6YS49_WADCW	18 kDa	2	Yes
NrdA	Ribonucleoside-diphosphate reductase nrdA	D6YS92_WADCW	106 kDa	2	Yes
OmpH	Putative Skp-like protein ompH	D6YWN8_WADCW	21 kDa	2	Yes
Euo	Early upstream open reading frame (EUO) protein	D6YSI2_WADCW	16 kDa	2	Yes
TrxB	Thioredoxin reductase trxB	D6YW37_WADCW	35 kDa	2	Yes
Conserved hypothetical protein	wcw_1706	D6YSK5_WADCW	28 kDa	2	Yes
NtpA	V-type ATP synthase, subunit A ntpA	D6YV12_WADCW	66 kDa	2	Yes
Conserved hypothetical protein	Single-stranded DNA-binding protein wcw_0971	D6YW20_WADCW	16 kDa	2	Yes
RecA	Protein RecA recA	D6YTB6_WADCW	38 kDa	2	Yes
Pal	Sodium-type flagellar protein motY pal	D6YTN6_WADCW	29 kDa	2	Yes
Hypothetical protein	wcw_1553	D6YS56_WADCW	14 kDa	2	No
Rho	Transcription termination factor Rho	D6YSE7_WADCW	51 kDa	2	Yes
TrxA	Thioredoxin trxA	D6YS35_WADCW	12 kDa	2	Yes
Conserved hypothetical protein	Thioredoxin wcw_0300	D6YU64_WADCW	15 kDa	2	Yes
InfC	Translation initiation factor IF-3 infC	D6YVW4_WADCW	19 kDa	2	Yes
Ntt3	ADP/ATP translocase ntt3	D6YSH7_WADCW	55 kDa	2	Yes
Conserved hypothetical protein	wcw_0377	D6YUD8_WADCW	10 kDa	2	Yes
Eno	Enolase eno	D6YT05_WADCW	47 kDa	2	Yes
OmpA4	Putative membrane protein ompA4	D6YTI0_WADCW	39 kDa	2	No
Hypothetical protein	wcw_0753	D6YVF9_WADCW	16 kDa	2	No
RibD	Diaminohydroxyphosphoribosylaminopyrimidine deaminase ribD	D6YWB1_WADCW	36 kDa	2	Yes, except Simkaniaceae
Hypothetical protein	wcw_1930	D6YT71_WADCW	41 kDa	2	No
Hypothetical protein	wcw_1789	D6YST3_WADCW	60 kDa	2	Chlamydia-related specific
Efp3	Elongation factor P efp3	D6YVS2_WADCW	21 kDa	2	Yes
