# Supplementary material for: A SpoIID Homolog Cleaves Glycan Strands at the Chlamydial Division Septum
Source: mBio. 2019 Jul 16;10(4):e01128-19. doi: 10.1128/mBio.01128-19 (PMC6635528; doi:10.1128/mBio.01128-19)
Supplement: TABLE S2 [file mBio.01128-19-st002.xlsx]

## Sheet: Feuil1
		Primers	Sequence	Reference
		SpoIIDwch_RT_F	TGATTAGCAAACGTTATATC	This study
		SpoIIDwch_RT_R	ATTGACAATACTGATCGAG	This study
		WadF4	GGCCCTTGGGTCGTAAAGTTCT	Goy et al., 2009
		WadR4	CGGAGTTAGCCGGTGCTTCT	Goy et al., 2009
		SpoIIDwch_noTMD_attB1	GGGGACAAGTTTGTACAAAAAAGCAGGCTCGATGTCGAATATGCGGAATATCTTC	This study
		SpoIIDwch_attB2	GGGGACCACTTTGTACAAGAAAGCTGGGTATAAATCAACTCGATATGAGAACCGG	This study
		SpoIIDbsu-TMD_attB1	GGGGACAAGTTTGTACAAAAAAGCAGGCTCGATGCAGCATAATAAGGAAGC	This study
		SpoIIDbsu_attB2	GGGGACCACTTTGTACAAGAAAGCTGGGT CTTTTTCGCCATATATTTAT	This study
		CwlHbsu_attB1	GGGGACAAGTTTGTACAAAAAAGCAGGCTCGATGGTAACCATAAAAAAGG	This study
		CwlHbsu_attB2	GGGGACCACTTTGTACAAGAAAGCTGGGTCTTTAACTTCGATTTAAGCT	This study
		SpoIIDwch_F_ndeI	AAAAAACATATGTCGAATATGCG	This study
		SpoIIDwch_R_xbaI	AAAAAAGAATTCCTAATAAATCAACTCG	This study
		SSeco_SpoIIDbsu_F_ndeI	AAAAAACATATGAAGCTGAGTATGAAATC	This study
		SSeco_SpoIIDbsu_R_xbaI	AAAAAATCTAGACTACTTTTTCGCCATATAT	This study
		SpoIID_7120_F_NdeI	AAAAAACATATGATCAGCATGAAATTT	This study
		SpoIID_7120_R_XbaI	AAAAAATCTAGATCACTTGGCCTTGAT	This study
		SpoIID_6803_F_NdeI	AAAAAACATATGAGGAAATTTGTCATG	This study
		SpoIID_6803_R_XbaI	AAAAAATCTAGACTAACGATTTAACTGGGT	This study
		SpoIID_7002_F_NdeI	AAAAAACATATGTTTATGCTGAGACCC	This study
		SpoIID_7002_R_XbaI	AAAAAATCTAGATTACCGTGGCGTCAG	This study
		pGL2_SpoIIDwch_F	CATCAGCAACTTTAAGAAGGAGAATGAACATCTTAACAGGAACCC	This study
		pGL2_SpoIIDwch_R	GTGGAGATCCGTGACGCAGTAGCCTAAGCACCTTTACAATCATCTTCC	This study
